# Supplementary material for: Enhancement of Superconductivity in WP via Oxide-Assisted Chemical Vapor Transport
Source: Materials (Basel). 2025 Sep 29;18(19):4529. doi: 10.3390/ma18194529 (PMC12525612; doi:10.3390/ma18194529)
Supplement: Supplementary file 1 [file materials-18-04529-s001.zip]

Archive with 1 entries (1 files):
- materials-3881661-supplementary.pdf
